# Supplementary material for: Characterization of the L-form switch in the Gram-negative pathogen Streptobacillus moniliformis
Source: FEMS Microbiol Lett. 2021 Dec 15;368(21-24):fnab156. doi: 10.1093/femsle/fnab156 (PMC8692008; doi:10.1093/femsle/fnab156)
Supplement: fnab156_Supplemental_File [file fnab156_supplemental_file.zip]

Archive with 5 entries (5 files):
- Video_1.avi
- Video_2.avi
- Video_3.avi
- Video_4.avi
- Video_5.avi
